# Supplementary material for: “Opening the Box to Explore the Contents”: A study on the design elements of museum cultural and creative blind boxes based on consumer preferences – Taking the Macao Museum as an example
Source: PLoS One. 2026 Mar 6;21(3):e0344422. doi: 10.1371/journal.pone.0344422 (PMC12965585; doi:10.1371/journal.pone.0344422)
Supplement: S3 Appendix — (XLSX) [file pone.0344422.s003.xlsx]

## Sheet: Sheet1
Conservative value
	1	2	3	4	5	6	7	8	9	10	11	12		Min	Max	Arithmetic average	std.	2 std.	Next term value	geometrical mean
	small	small	small	small	small	small	small	small	small	small	small	small										Min	Min	Max	Max	Min	Max
																						min	max	min	max	geometrical mean	geometrical mean	OM-CM	CU-OL	test
E1	8	6	5	5	5	5	7	6	8	8	6	6		5	8	6.25	1.21543	2.43086	3.81914	6.1457		5	8	7	9	6.1457	7.97903	1.83333	1	0.833334			pass	E1
E2	6	6	7	6	6	6	6	5	6	5	6	6		5	7	5.91667	0.514929	1.02986	4.88681	5.89567		5	7	6	8	5.89567	7.12073	1.22506	1	0.225061			pass	E2
E3	7	6	4	5	7	6	4	6	7	8	6	8		4	8	6.16667	1.33712	2.67423	3.49243	6.02232		4	8	6	9	6.02232	8.12324	2.10092	2	0.100916			pass	E3
E4	5	8	4	4	4	6	6	7	5	7	3	4		3	8	5.25	1.54479	3.08957	2.16043	5.0436		3	8	4	9	5.0436	6.71475	1.67115	4	-2.32885			doesn't pass	E4
E5	3	3	2	5	4	3	2	3	5	6	2	4		2	6	3.5	1.31426	2.62851	0.871485	3.28082		2	6	4	8	3.28082	5.37432	2.0935	2	0.0935024			pass	E5
E6	6	4	5	2	4	5	3	5	3	4	2	3		2	6	3.83333	1.2673	2.53461	1.29872	3.62707		2	6	5	8	3.62707	5.84425	2.21718	1	1.21718			pass	E6
E7	7	5	6	5	6	5	4	5	6	6	6	5		4	7	5.5	0.797724	1.59545	3.90455	5.44583		4	7	6	8	5.44583	7.2252	1.77937	1	0.779373			pass	E7
E8	4	5	2	4	5	4	3	5	4	4	3	2		2	5	3.75	1.05529	2.11058	1.63942	3.59164		2	5	3	8	3.59164	5.25604	1.6644	2	-0.335604			doesn't pass	E8
E9	6	8	6	4	5	6	6	6	4	7	4	6		4	8	5.66667	1.23091	2.46183	3.20484	5.54014		4	8	4	9	5.54014	7.02063	1.48049	4	-2.51951			doesn't pass	E9
E10	7	2	5	5	5	7	6	8	7	7	5	7		2	8	5.91667	1.62135	3.24271	2.67396	5.62734		2	8	6	9	5.62734	7.79002	2.16268	2	0.162675			pass	E10
E11	8	8	7	8	8	7	7	7	8	7	7	7		7	8	7.41667	0.514929	1.02986	6.38681	7.4005		7	8	8	9	7.4005	8.4024	1.0019	0	1.0019			pass	E11
E12	6	5	5	5	6	5	7	5	7	7	5	5		5	7	5.66667	0.887625	1.77525	3.89142	5.60659		5	7	6	9	5.60659	7.02063	1.41403	1	0.414034			pass	E12
E13	8	5	7	6	4	6	8	3	8	7	6	6		3	8	6.16667	1.58592	3.17185	2.99482	5.94546		3	8	5	9	5.94546	7.58765	1.6422	3	-1.3578			doesn't pass	E13
E14	4	4	6	3	6	5	7	7	7	6	6	6		3	7	5.58333	1.31137	2.62274	2.96059	5.4182		3	7	6	8	5.4182	7.12073	1.70253	1	0.702531			pass	E14
E15	4	8	4	6	6	6	8	6	7	8	4	6		4	8	6.08333	1.50504	3.01008	3.07325	5.90122		4	8	6	9	5.90122	7.6805	1.77928	2	-0.22072			doesn't pass	E15
E16	8	8	6	7	8	5	8	6	5	7	6	6		5	8	6.66667	1.1547	2.3094	4.35727	6.57292		5	8	7	9	6.57292	7.79318	1.22026	1	0.220261			pass	E16
E17	6	7	6	5	6	5	6	8	6	7	6	6		5	8	6.16667	0.834847	1.66969	4.49697	6.11679		5	8	7	8	6.11679	7.48331	1.36652	1	0.366522			pass	E17
optimistic value
	1	2	3	4	5	6	7	8	9	10	11	12		Min	Max	Arithmetic average	std.	2 std.	Next term value	geometrical mean
	big	big	big	big	big	big	big	big	big	big	big	big
E1	8	8	7	8	9	8	8	7	8	9	8	8		7	9	8	0.603023	1.20605	9.20605	7.97903
E2	6	7	8	6	8	8	7	7	7	6	8	8		6	8	7.16667	0.834847	1.66969	8.83636	7.12073
E3	8	8	6	8	9	8	8	9	9	8	8	9		6	9	8.16667	0.834847	1.66969	9.83636	8.12324
E4	6	9	7	4	5	9	9	8	7	7	5	7		4	9	6.91667	1.67649	3.35297	10.2696	6.71475
E5	6	5	4	6	6	5	4	4	7	8	5	6		4	8	5.5	1.24316	2.48633	7.98633	5.37432
E6	6	6	7	5	6	8	5	7	5	6	5	5		5	8	5.91667	0.996205	1.99241	7.90908	5.84425
E7	8	7	8	7	7	7	6	7	8	7	7	8		6	8	7.25	0.621582	1.24316	8.49316	7.2252
E8	5	8	3	5	6	6	5	7	7	7	4	3		3	8	5.5	1.62369	3.24738	8.74738	5.25604
E9	7	9	9	8	6	8	7	7	4	7	6	8		4	9	7.16667	1.40346	2.80692	9.97358	7.02063
E10	8	8	8	8	8	9	7	8	8	7	6	9		6	9	7.83333	0.834847	1.66969	9.50303	7.79002
E11	8	8	9	9	9	8	8	8	9	8	8	9		8	9	8.41667	0.514929	1.02986	9.44652	8.4024
E12	7	6	7	6	7	8	8	6	8	7	6	9		6	9	7.08333	0.996205	1.99241	9.07574	7.02063
E13	8	7	9	8	5	8	9	8	8	7	7	8		5	9	7.66667	1.07309	2.14617	9.81284	7.58765
E14	6	6	8	7	7	8	8	6	7	8	7	8		6	8	7.16667	0.834847	1.66969	8.83636	7.12073
E15	6	9	7	9	8	8	9	8	7	8	6	8		6	9	7.75	1.05529	2.11058	9.86058	7.6805
E16	8	8	7	8	9	7	9	7	7	8	7	9		7	9	7.83333	0.834847	1.66969	9.50303	7.79318
E17	8	7	8	7	8	7	7	8	7	8	7	8		7	8	7.5	0.522233	1.04447	8.54447	7.48331

## Sheet: Sheet2
Conservative value
	1	2	3	4	5	6	7	8	9	10	11	12		Min	Max	Arithmetic average	std.	2 std.	Next term value	geometrical mean
	Min	Min	Min	Min	Min	Min	Min	Min	Min	Min	Min	Min										Min	Min	Max	Max	Min	Max
																						min	max	min	max	geometrical mean	geometrical mean	OM-CM	CU-OL	test	G
E1	8	6	5	5	5	5	7	6	8	8	6	6		5	8	6.25	1.21543	2.43086	3.81914	6.1457		5	8	7	9	6.1457	7.97903	1.83333	1	0.833334	7.34554		pass	E1
E2	6	6	7	6	6	6	6	5	6	5	6	6		5	7	5.91667	0.514929	1.02986	4.88681	5.89567		5	7	6	8	5.89567	7.12073	1.22506	1	0.225061	6.50369		pass	E2
E3	7	6	4	5	7	6	4	6	7	8	6	8		4	8	6.16667	1.33712	2.67423	3.49243	6.02232		4	8	6	9	6.02232	8.12324	2.10092	2	0.100916	7.0355		pass	E3
E4	5	6	4	4	4	6	5	5	5	5	3	4		3	6	4.66667	0.887625	1.77525	2.89142	4.58539		3	6	5	7	4.58539	5.95789	1.3725	1	0.372504	5.40375		refuse	E4
E5	3	3	2	5	4	3	2	3	5	6	2	4		2	6	3.5	1.31426	2.62851	0.871485	3.28082		2	6	4	8	3.28082	5.37432	2.0935	2	0.0935024	4.67146		refuse	E5
E6	6	4	5	2	4	5	3	5	3	4	2	3		2	6	3.83333	1.2673	2.53461	1.29872	3.62707		2	6	5	8	3.62707	5.84425	2.21718	1	1.21718	5.26242		refuse	E6
E7	7	5	6	5	6	5	4	5	6	6	6	5		4	7	5.5	0.797724	1.59545	3.90455	5.44583		4	7	6	8	5.44583	7.2252	1.77937	1	0.779373	6.44082		pass	E7
E8	4	4	2	4	5	4	3	4	4	4	3	2		2	5	3.58333	0.900337	1.80067	1.78266	3.46052		2	5	4	7	3.46052	5.60068	2.14017	1	1.14017	4.50974		refuse	E8
E9	3	5	6	6	5	6	5	5	5	5	4	4		3	6	4.91667	0.900337	1.80067	3.11599	4.83199		3	6	5	7	4.83199	6.22112	1.38913	1	0.389125	5.51111		refuse	E9
E10	7	2	5	5	5	7	6	8	7	7	5	7		2	8	5.91667	1.62135	3.24271	2.67396	5.62734		2	8	6	9	5.62734	7.79002	2.16268	2	0.162675	6.86003		pass	E10
E11	8	8	7	8	8	7	7	7	8	7	7	7		7	8	7.41667	0.514929	1.02986	6.38681	7.4005		7	8	8	9	7.4005	8.4024	1.0019	0	1.0019	8		pass	E11
E12	6	5	5	5	6	5	7	5	7	7	5	5		5	7	5.66667	0.887625	1.77525	3.89142	5.60659		5	7	6	9	5.60659	7.02063	1.41403	1	0.414034	6.42279		pass	E12
E13	7	5	6	6	4	6	7	5	6	7	6	6		4	7	5.91667	0.900337	1.80067	4.11599	5.84813		4	7	6	9	5.84813	7.71393	1.86581	1	0.865805	6.59806		pass	E13
E14	4	4	6	3	6	5	7	7	7	6	6	6		3	7	5.58333	1.31137	2.62274	2.96059	5.4182		3	7	6	8	5.4182	7.12073	1.70253	1	0.702531	6.4147		pass	E14
E15	4	8	5	6	6	6	7	6	6	6	4	6		4	8	5.83333	1.11464	2.22928	3.60405	5.73053		4	8	6	9	5.73053	7.7798	2.04927	2	0.0492732	6.87907		pass	E15
E16	8	8	6	7	8	5	8	6	5	7	6	6		5	8	6.66667	1.1547	2.3094	4.35727	6.57292		5	8	7	9	6.57292	7.79318	1.22026	1	0.220261	7.35725		pass	E16
E17	6	7	6	5	6	5	6	8	6	7	6	6		5	8	6.16667	0.834847	1.66969	4.49697	6.11679		5	8	7	8	6.11679	7.48331	1.36652	1	0.366522	7.20423		pass	E17
optimistic value
	1	2	3	4	5	6	7	8	9	10	11	12		Min	Max	Arithmetic average	std.	2 std.	Next term value	geometrical mean									molecule	denominator
	Max	Max	Max	Max	Max	Max	Max	Max	Max	Max	Max	Max																	20.8124	2.83333
																													14.4711	2.22506
E1	8	8	7	8	9	8	8	7	8	9	8	8		7	9	8	0.603023	1.20605	9.20605	7.97903									28.852	4.10092
E2	6	7	8	6	8	8	7	7	7	6	8	8		6	8	7.16667	0.834847	1.66969	8.83636	7.12073									12.8204	2.3725
E3	8	8	6	8	9	8	8	9	9	8	8	9		6	9	8.16667	0.834847	1.66969	9.83636	8.12324									19.1227	4.0935
E4	7	6	6	5	5	7	7	6	6	6	6	5		5	7	6	0.738549	1.4771	7.4771	5.95789									16.9301	3.21718
E5	6	5	4	6	6	5	4	4	7	8	5	6		4	8	5.5	1.24316	2.48633	7.98633	5.37432									17.9014	2.77937
E6	6	6	7	5	6	8	5	7	5	6	5	5		5	8	5.91667	0.996205	1.99241	7.90908	5.84425									14.1613	3.14017
E7	8	7	8	7	7	7	6	7	8	7	7	8		6	8	7.25	0.621582	1.24316	8.49316	7.2252									13.1667	2.38913
E8	6	6	4	5	7	6	5	7	6	5	5	6		4	7	5.66667	0.887625	1.77525	7.44192	5.60068									28.5561	4.16268
E9	5	6	6	7	6	6	7	7	6	6	7	6		5	7	6.25	0.621582	1.24316	7.49316	6.22112									8.01519	1.0019
E10	8	8	8	8	8	9	7	8	8	7	6	9		6	9	7.83333	0.834847	1.66969	9.50303	7.79002									15.5048	2.41403
E11	8	8	9	9	9	8	8	8	9	8	8	9		8	9	8.41667	0.514929	1.02986	9.44652	8.4024									18.9088	2.86581
E12	7	6	7	6	7	8	8	6	8	7	6	9		6	9	7.08333	0.996205	1.99241	9.07574	7.02063									17.3359	2.70253
E13	8	7	8	8	6	8	9	8	8	8	7	8		6	9	7.75	0.753778	1.50756	9.25756	7.71393									27.8552	4.04927
E14	6	6	8	7	7	8	8	6	7	8	7	8		6	8	7.16667	0.834847	1.66969	8.83636	7.12073									16.335	2.22026
E15	6	9	7	9	8	8	9	8	7	8	7	8		6	9	7.83333	0.937437	1.87487	9.70821	7.7798									17.049	2.36652
E16	8	8	7	8	9	7	9	7	7	8	7	9		7	9	7.83333	0.834847	1.66969	9.50303	7.79318
E17	8	7	8	7	8	7	7	8	7	8	7	8		7	8	7.5	0.522233	1.04447	8.54447	7.48331

## Sheet: Sheet3
Element	G	difference value
E11	8
E16	7.35725	0.642753
E1	7.34554	0.0117073
E17	7.20423	0.14131
E3	7.0355	0.168735
E15	6.87907	0.156423
E10	6.86003	0.0190395
E13	6.59806	0.26197
E2	6.50369	0.0943769
E7	6.44082	0.0628678
E12	6.42279	0.01803
E14	6.4147	0.00809102
E9	5.51111	0.903582
E4	5.40375	0.107368
E6	5.26242	0.14133
E5	4.67146	0.590953
E8	4.50974	0.16172
	6.37766

## Sheet: Sheet4
Key Criteria
C1	Price
C2	Collection value
C3	Brand loyalty
C4	Color coordination
C5	manufacturing craftsmanship
C6	Aesthetic appeal
C7	Materials
C8	Theme series
C9	Image innovation
C10	Participatory interaction
C11	Cultural narrative
C12	Cultural dissemination
