# Supplementary material for: “Opening the Box to Explore the Contents”: A study on the design elements of museum cultural and creative blind boxes based on consumer preferences – Taking the Macao Museum as an example
Source: PLoS One. 2026 Mar 6;21(3):e0344422. doi: 10.1371/journal.pone.0344422 (PMC12965585; doi:10.1371/journal.pone.0344422)
Supplement: S4 Appendix — (XLSX) [file pone.0344422.s004.xlsx]

## Sheet: Sheet1
Dimensions
	D1	D2	D3				W
D1	1	0.375	0.63				0.186448					GW			GW	排序
D2	2.71429	1	1.5				0.481596				C1 Price	0.0607561		C6 Aesthetic appeal	0.15868	1
D3	2	0.666667	1				0.331956				C3 Brand loyalty	0.0275277		C11 Cultural narrative	0.145081	2
											C8 Theme series	0.0518464		C4 Color coordination	0.121097	3
											C9 Image innovation	0.0373219		C12文化傳播	0.118224	4
D1Product value and experience											C10 Participatory interaction	0.00899606		C5 manufacturing craftsmanship	0.103171	5
	C1 Price	C3 Brand loyalty	C8 Theme series	C9 Image innovation	C10 Participatory interaction		W				C4 Color coordination	0.121097		C7 Materials	0.0986486	6
C1 Price	1	2.5936	1.3994	2.1298	3.6786		0.325861				C5 manufacturing craftsmanship	0.103171		C10收藏價值	0.0686512	7
C3 Brand loyalty	0.3856	1	0.433	0.652	4.9876		0.147643				C6 Aesthetic appeal	0.15868		C1 Price	0.0607561	8
C8 Theme series	0.7146	2.3097	1	1.4727	5.2939		0.278074				C7 Materials	0.0986486		C3 Brand loyalty	0.0518464	9
C9 Image innovation	0.4695	1.5337	0.679	1	5.0873		0.200173				C2 Collection value	0.0686512		C8 Theme series	0.0373219	10
C10 Participatory interaction	0.2718	0.2005	0.1889	0.1966	1		0.0482497				C11 Cultural narrative	0.145081		C9 Image innovation	0.0275277	11
											C12 Cultural dissemination	0.118224		C10 Participatory interaction	0.00899606	12
												1
D2Design aesthetics and craftsmanship
	C4 Color coordination	C5 manufacturing craftsmanship	C6 Aesthetic appeal	C7 Materials			W
C4 Color coordination	1	1.2182	0.7539	1.2407			0.251448
C5 manufacturing craftsmanship	0.8209	1	0.6997	1.0452			0.214227
C6 Aesthetic appeal	1.5294	1.4293	1	1.5368			0.329488
C7 Materials	0.806	0.9568	0.6507	1			0.204837
D3Design aesthetics and craftsmanship
	C2 Collection value	C11 Cultural narrative	C12 Cultural dissemination				W
C2 Collection value	1	0.4969	0.5884				0.206808
C11 Cultural narrative	2.0123	1	1.3713				0.437048
C12 Cultural dissemination	2.0477	0.7292	1				0.356144
